# Supplementary material for: Variant discovery in targeted resequencing using whole genome amplified DNA
Source: BMC Genomics. 2013 Jul 10;14:468. doi: 10.1186/1471-2164-14-468 (PMC3716764; doi:10.1186/1471-2164-14-468)
Supplement: Additional file 1 — Excel table containing information about each of the capture experiments. Excel table containing information about each of the capture experiments as summarized from Picard CalculateHsMetrics. [file 1471-2164-14-468-S1.xlsx]

## Sheet: Sheet1
dataset	chr12 WGA	chr12 Genomic	chr12 WGA subset	whole-exome WGA	whole-exome Genomic	whole-exome WGA subset
read length	101	101	101	101	101	101
Target_Territory	3871678	3871678	3871678	49649722	49649722	49649722
PF_reads	57462846	33441588	33441588	258222898	105316652	105316652
PF_unique_reads	26888176	13002406	19870208	93557436	79549416	62080571
PF_unique_reads_aligned	23607248	11566780	17673567	70593742	62036624	47366440
Pct_Selected_Bases	0.87085	0.829791	0.873337	0.83224	0.835143	0.83265
Pct_Usable_Bases_On_Target	0.322628	0.262995	0.405749	0.170834	0.356553	0.282871
Mean Target Coverage	432	224	342	92	80	63
Median Target Coverage	393	223	252	69	67	45
Pct_Target_Bases_2X	0.985783	0.98135	0.984931	0.926849	0.928654	0.910701
Pct_Target_Bases_10X	0.978273	0.970312	0.975382	0.853842	0.866302	0.823944
Pct_Target_Bases_20X	0.972304	0.960397	0.969024	0.797945	0.811609	0.742739
Pct_Target_Bases_30X	0.968303	0.949693	0.964008	0.743283	0.753584	0.65322
Target Territory: The unique number of target bases in the experiment			f
PF_reads: Number of reads that pass the vendor's filter
PF_unique_reads: Number of PF reads that are not marked as duplicates
PF_unique_reads_aligned: The number of PF unique reads that are aligned with mapping score > 0 to the reference genome
Pct_Selected_Bases: On+Near Target Bases / PF Bases Aligned
Pct_Usable_Bases_On_Target The number of aligned, de-duped, on-target bases out of the PF bases available.
Pct_Target_Bases_2X: The percentage of ALL target bases acheiving 2X or greater coverage.
Pct_Target_Bases_10X: The percentage of ALL target bases acheiving 10X or greater coverage.
Pct_Target_Bases_20X: The percentage of ALL target bases acheiving 20X or greater coverage.
Pct_Target_Bases_30X: The percentage of ALL target bases acheiving 30X or greater coverage.
