# Supplementary material for: Variant discovery in targeted resequencing using whole genome amplified DNA
Source: BMC Genomics. 2013 Jul 10;14:468. doi: 10.1186/1471-2164-14-468 (PMC3716764; doi:10.1186/1471-2164-14-468)
Supplement: Additional file 5 — Excel file with results of allele bias statistical analysis. Excel worksheet containing the computed p-values for the allele bias statistical analysis. [file 1471-2164-14-468-S5.xlsx]

## Sheet: whole-exome  table
AC SNPs	WGA.uniq	Genomic.uniq	NRD
Genomic.uniq	1	-	-
NRD	0.77	1	-
Concordant	1	1	0.56
AG SNPs	WGA.uniq	Genomic.uniq	NRD
Genomic.uniq	1	-	-
NRD	1	1	-
Concordant	0.95	1	1
AT SNPs	WGA.uniq	Genomic.uniq	NRD
Genomic.uniq	1	-	-
NRD	0.99	1	-
Concordant	1	1	0.75
CG SNPs	WGA.uniq	Genomic.uniq	NRD
Genomic.uniq	1	-	-
NRD	1	1	-
Concordant	0.01	0.00017	0.00024
CT SNPs	WGA.uniq	Genomic.uniq	NRD
Genomic.uniq	1	-	-
NRD	1	1	-
Concordant	0.13	0.33	1
GT SNPs	WGA.uniq	Genomic.uniq	NRD
Genomic.uniq	0.756	-	-
NRD	0.759	1	-
Concordant	0.033	1	1

## Sheet: chr12-capture  table
AC SNPs	WGA.uniq	Genomic.uniq	NRD
Genomic.uniq	1	-	-
NRD	1	1	-
Concordant	1	1	0.074
AG SNPs	WGA.uniq	Genomic.uniq	NRD
Genomic.uniq	1	-	-
NRD	1	1	-
Concordant	1	1	1
AT SNPs	WGA.uniq	Genomic.uniq	NRD
Genomic.uniq	1	-	-
NRD	1	1	-
Concordant	1	1	1
CG SNPs	WGA.uniq	Genomic.uniq	NRD
Genomic.uniq	1	-	-
NRD	1	1	-
Concordant	1	1	1
CT SNPs	WGA.uniq	Genomic.uniq	NRD
Genomic.uniq	1	-	-
NRD	1	1	-
Concordant	1	0.42	1
GT SNPs	WGA.uniq	Genomic.uniq	NRD
Genomic.uniq	1	-	-
NRD	1	1	-
Concordant	1	1	1

## Sheet: whole-exome affy 
Genomic calls comparions to Affy genotypes
AC SNPs	Concordant	NRS
NRS	0.546	-
NRD	1	1
AG SNPs	Concordant	NRS
NRS	1	-
NRD	1	1
AT SNPs	Concordant	NRS
NRS	0.006	-
NRD	1	1
CG SNPs	Concordant	NRS
NRS	1	NA
NRD	1	1
CT SNPs	Concordant	NRS
NRS	0.22	-
NRD	1	0.69
GT SNPs	Concordant	NRS
NRS	1	-
NRD	0.88	0.82
WGA calls comparions to Affy genotypes
AC SNPs	Concordant	NRS
NRS	0.124	-
NRD	1	0.53
AG SNPs	Concordant	NRS
NRS	0.4	-
NRD	1	1
AT SNPs	Concordant	NRS
NRS	0.03	-
NRD	1	0.84
CG SNPs	Concordant	NRS
NRS	1	NA
NRD	1	1
CT SNPs	Concordant	NRS
NRS	0.22	-
NRD	1	0.69
GT SNPs	Concordant	NRS
NRS	1	-
NRD	0.5	0.8

## Sheet: chr12-capture affy
Genomic calls comparions to Affy genotypes
AC SNPs	Concordant	NRS
NRS	0.971	-
NRD	1	1
AG SNPs	Concordant	NRS
NRS	1	-
NRD	1	1
AT SNPs	Concordant	NRS
NRS	1	-
NRD	0.036	0.06
CG SNPs	Concordant	NRS
NRS	1	NA
NRD	1	1
CT SNPs	Concordant	NRS
NRS	1	-
NRD	1	1
GT SNPs	Concordant	NRS
NRS	1	-
NRD	0.194	0.115
WGA calls comparions to Affy genotypes
AC SNPs	Concordant	NRS
NRS	0.971	-
NRD	1	1
AG SNPs	Concordant	NRS
NRS	1	-
NRD	1	1
AT SNPs	Concordant	NRS
NRS	1	-
NRD	0.036	0.06
CG SNPs	Concordant	NRS
NRS	1	NA
NRD	1	1
CT SNPs	Concordant	NRS
NRS	1	-
NRD	1	1
GT SNPs	Concordant	NRS
NRS	1	-
NRD	0.194	0.115
